# Supplementary material for: Suicide and self-harm by burns in Pakistan: a scoping review protocol
Source: BMJ Open. 2024 Mar 28;14(3):e080815. doi: 10.1136/bmjopen-2023-080815 (PMC10982739; doi:10.1136/bmjopen-2023-080815)
Supplement: Supplementary data [file bmjopen-2023-080815supp003.xlsx]

## Sheet: Sheet1
Studies on Burns as a method of suicide and Self-harm in Pakistan
Author/year	Study Design	Year of Study	Source of data	Setting (City/province)	Suicide/SH cases	Total number of Burns cases	Number of Suicidal burns	Age	Gender	Marital status	Occupation	Place of burns	Extend of burns (TBSA)	Depth of burns	Reasons	Method/mechanism of burns	Outcome	Notes
